# Supplementary material for: The Impact of Atmospheric Cadmium Exposure on Colon Cancer and the Invasiveness of Intestinal Stents in the Cancerous Colon
Source: Toxics. 2024 Mar 14;12(3):215. doi: 10.3390/toxics12030215 (PMC10975477; doi:10.3390/toxics12030215)
Supplement: Supplementary file 1 [file toxics-12-00215-s001.zip]

Archive with 1 entries (1 files):
- toxics-2825945-supplementary.pdf
